# Supplementary material for: Convection enhanced delivery of Rhenium (186Re) Obisbemeda (186RNL) in recurrent glioma: a multicenter, single arm, phase 1 clinical trial
Source: Nat Commun. 2025 Mar 7;16:2079. doi: 10.1038/s41467-025-57263-1 (PMC11889265; doi:10.1038/s41467-025-57263-1)
Supplement: Supplementary file 4 — Source Data [file 41467_2025_57263_MOESM4_ESM.xlsx]

## Sheet: Figure 1
name1	name2	COHORT	value1	stderr1	value2	stderr2	lower1	lower2	upper1	upper2
Volume of distribution	Absorbed Dose	1	18.8267	2.60381	198.567	101.978	16.2229	96.5883	21.4305	300.545
Volume of distribution	Absorbed Dose	2	16.96	3.05855	121.583	106.274	13.9015	15.3092	20.0185	227.857
Volume of distribution	Absorbed Dose	3	23.6333	5.35204	233.457	179.849	18.2813	53.6075	28.9854	413.306
Volume of distribution	Absorbed Dose	4	44.9	7.2808	170.6	124.151	37.6192	46.4491	52.1808	294.751
Volume of distribution	Absorbed Dose	5	73.8667	34.9768	422.567	52.216	38.8899	370.351	108.843	474.783
Volume of distribution	Absorbed Dose	6	65.5667	8.96209	374.467	109.107	56.6046	265.359	74.5288	483.574

## Sheet: Figure 4a
USUBJID	COHORT	censor_OS	Months_OS	Months
01-001	1	0	30	30
01-002	1	0	35	35
01-003	1	0	8	8
01-004	2	0	1	1
01-005	2	0	11	11
01-007	2	0	1	1
01-008	3	0	11	11
01-010	3	0	6	6
01-011	3	0	4	4
01-012	4	0	5	5
01-013	4	0	5	5
01-014	4	0	39	39
01-016	5	0	20	20
01-017	5	0	8	8
01-018	5	0	10	10
01-019	6	0	5	5
01-020	6	0	17	17
01-021	6	0	6	6
02-001	6	0	12	12
02-002	6	1	25	25
02-003	6	0	13	13

## Sheet: Figure 4b
USUBJID	COHORT	censor_OS	Months_OS	gy	Months
01-001	1	0	30	1	30
01-002	1	0	35	1	35
01-003	1	0	8	0	8
01-004	2	0	1	0	1
01-005	2	0	11	1	11
01-007	2	0	1	0	1
01-008	3	0	11	0	11
01-010	3	0	6	0	6
01-011	3	0	4	1	4
01-012	4	0	5	0	5
01-013	4	0	5	0	5
01-014	4	0	39	1	39
01-016	5	0	20	1	20
01-017	5	0	8	1	8
01-018	5	0	10	1	10
01-019	6	0	5	0	5
01-020	6	0	17	1	17
01-021	6	0	6	0	6
02-001	6	0	12	1	12
02-002	6	1	25	1	25
02-003	6	0	13	1	13
